# Supplementary material for: Effect of agricultural land-use change on ant dominance hierarchy and food preferences in a temperate oak forest
Source: PeerJ. 2019 Jan 14;7:e6255. doi: 10.7717/peerj.6255 (PMC6336009; doi:10.7717/peerj.6255)
Supplement: Data S1 — The number of ants of different species to visit baits exposed during 1 h. [file peerj-07-6255-s001.xlsx]

## Sheet: Sheet1
DATE	TRANSECT	TYPE OF BAIT	SPECIES	NUMBER OF ANTS	TIME (minutes)				TRANSECT	TYPE OF VEGETATION		KEY	REPLICATE		BAIT		SPECIES
					Individual	Time of arrival	Forage time		T1	OAK		R1	1		TUNA		FORMICA SPP.
2016-04-28	T3R2	TUNA	FORMICA	2	1	20	1		T2	AGRICULTURAL		R2	2		HONEY		PHEIDOLE SP1
2016-04-28	T3R2	TUNA	FORMICA		2	20	1		T3	OAK		R3	3				MYRMICA MEXICANA
2016-04-28	T5R3	HONEY	FORMICA	2	1	31	17		T4	AGRICULTURAL							TEMNOTHORAX SP.
2016-04-28	T5R3	TUNA	FORMICA		2	51	1		T5	OAK							MONOMORIUM MINIMUM
2016-04-28	T5R3	TUNA	PHEIDOLE SP1	1	1	51	1		T6	AGRICULTURAL							LASIUS SP.
2016-04-28	T5R3	HONEY	PHEIDOLE SP1	1	1	54	3
2016-04-28	T2R1	TUNA	FORMICA	2	1	45	1
2016-04-28	T2R1	TUNA	FORMICA		2	50	1
2016-04-28	T2R3	HONEY	FORMICA	1	1	56	1
2016-04-28	T4R3	HONEY	FORMICA	1	1	18	1
2016-04-28	T6R1	TUNA	PHEIDOLE SP1	2	1	6	1
2016-04-28	T6R1	TUNA	PHEIDOLE SP1		2	6	1
2016-04-28	T6R1	TUNA	PHEIDOLE SP1	2	1	44	10
2016-04-28	T6R1	TUNA	PHEIDOLE SP1		2	56	1
2016-04-28	T6R3	TUNA	FORMICA	2	1	7	1
2016-04-28	T6R3	TUNA	FORMICA		2	7	1
2016-05-15	T3R1	HONEY	FORMICA	1	1	26	7
2016-05-15	T3R2	HONEY	FORMICA	1	1	28	1
2016-05-15	T2R3	TUNA	MYRMICA	3	1	27	13
2016-05-15	T2R3	TUNA	MYRMICA		2	27	13
2016-05-15	T2R3	TUNA	MYRMICA		3	40	1
2016-05-15	T2R3	TUNA	FORMICA	1	1	34	10
2016-05-15	T4R2	TUNA	TEMNOTHORAX	1	1	35	14
2016-05-15	T4R3	TUNA	FORMICA	1	1	1	1
2016-05-15	T6R1	HONEY	PHEIDOLE SP1	3	1	33	7
2016-05-15	T6R1	HONEY	PHEIDOLE SP1		2	36	10
2016-05-15	T6R1	HONEY	PHEIDOLE SP1		3	51	5
2016-06-18	T3R1	HONEY	FORMICA	1	1	35	60
2016-06-18	T3R1	HONEY	FORMICA	1	1	35	25
2016-06-18	T3R2	TUNA	FORMICA	1	1	29	1
2016-06-18	T3R2	TUNA	FORMICA	1	1	29	1
2016-06-18	T3R3	HONEY	FORMICA	3	1	19	1
2016-06-18	T3R3	HONEY	FORMICA		2	21	17
2016-06-18	T3R3	HONEY	FORMICA		3	44	1
2016-06-18	T5R3	TUNA	FORMICA	1	1	59	1
2016-06-18	T2R1	HONEY	FORMICA	1	1	30	1
2016-06-18	T2R1	HONEY	LASIUS	1	1	39	3
2016-06-18	T2R1	TUNA	FORMICA	1	1	36	1
2016-06-18	T2R1	TUNA	FORMICA	1	1	45	5
2016-06-18	T4R3	HONEY	FORMICA	1	1	10	1
2016-06-18	T4R3	TUNA	FORMICA	1	1	36	1
2016-06-18	T4R3	TUNA	FORMICA	1	1	43	1
2016-06-18	T4R3	TUNA	FORMICA	1	1	46	1
2016-06-18	T6R2	TUNA	FORMICA	1	1	27	1
2016-06-18	T6R3	HONEY	FORMICA	1	1	35	1
2016-07-17	T2R1	TUNA	FORMICA	1	1	59	1
2016-07-17	T2R3	HONEY	MYRMICA	1	1	59	1
2016-07-17	T3R3	TUNA	PHEIDOLE SP1	2	1	20	1
2016-07-17	T3R3	TUNA	PHEIDOLE SP1		2	24	3
2016-07-17	T3R3	TUNA	PHEIDOLE SP1	1	1	48	3
2016-07-17	T3R1	HONEY	FORMICA	1	1	45	5
2016-07-17	T4R2	TUNA	PHEIDOLE SP1	1	1	59	1
2016-07-17	T5R3	TUNA	MONOMORIUM	3	1	10	3
2016-07-17	T5R3	TUNA	MONOMORIUM		2	20	1
2016-07-17	T5R3	TUNA	MONOMORIUM		3	26	1
2016-07-17	T5R3	TUNA	FORMICA	1	1	10	5
2016-07-17	T5R3	HONEY	MONOMORIUM	1	1	15	1
2016-07-17	T5R3	HONEY	FORMICA	1	1	42	1
2016-07-17	T5R3	HONEY	FORMICA	1	1	45	2
2016-07-17	T5R3	HONEY	FORMICA	1	1	45	2
2016-07-17	T5R3	HONEY	FORMICA	1	1	45	1
2016-07-17	T6R2	TUNA	PHEIDOLE SP1	1	1	41	5
2016-07-17	T6R3	TUNA	FORMICA	3	1	19	2
2016-07-17	T6R3	TUNA	FORMICA		2	36	1
2016-07-17	T6R3	TUNA	FORMICA		3	42	1
2016-08-28	T3R1	HONEY	FORMICA	1	1	31	29
2016-08-28	T2R3	TUNA	TEMNOTHORAX	1	1	9	6
2016-08-28	T2R3	TUNA	FORMICA	1	1	14	5
2016-08-28	T3R2	TUNA	FORMICA	2	1	45	1
2016-08-28	T3R2	TUNA	FORMICA		2	45	1
2016-08-28	T4R1	HONEY	FORMICA	3	1	19	3
2016-08-28	T4R1	HONEY	FORMICA		2	40	4
2016-08-28	T4R1	HONEY	FORMICA		3	53	2
2016-08-28	T4R1	HONEY	FORMICA	1	1	15	3
2016-08-28	T4R1	HONEY	FORMICA	1	1	10	4
2016-08-28	T4R2	TUNA	FORMICA	1	1	30	4
2016-08-28	T4R2	TUNA	FORMICA	1	1	44	1
2016-08-28	T4R2	TUNA	FORMICA	1	1	47	3
2016-08-28	T4R3	TUNA	TEMNOTHORAX	1	1	9	11
2016-08-28	T4R3	TUNA	FORMICA	1	1	14	6
2016-08-28	T4R3	TUNA	FORMICA	1	1	43	1
2016-08-28	T4R3	TUNA	FORMICA	1	1	53	1
2016-08-28	T3R2	TUNA	FORMICA	2	1	45	1
2016-08-28	T3R2	TUNA	FORMICA		2	45	1
2016-08-28	T3R3	HONEY	PHEIDOLE SP1	1	1	16	1
2016-08-28	T3R3	TUNA	FORMICA	1	1	7	1
2016-08-28	T3R3	TUNA	TEMNOTHORAX	2	1	35	2
2016-08-28	T3R3	TUNA	TEMNOTHORAX		2	35	2
2016-08-28	T4R1	HONEY	FORMICA	1	1	7	14
2016-08-28	T4R1	HONEY	FORMICA	1	1	24	7
2016-08-28	T4R1	TUNA	MONOMORIUM	1	1	7	24
2016-08-28	T4R2	HONEY	FORMICA	1	1	14	13
2016-08-28	T4R2	HONEY	FORMICA	1	1	23	8
2016-08-28	T4R2	TUNA	FORMICA	1	1	33	3
2016-08-28	T4R2	TUNA	FORMICA	1	1	47	9
2016-08-28	T4R2	TUNA	FORMICA	1	1	48	1
2016-08-28	T4R2	TUNA	FORMICA	1	1	51	3
2016-08-28	T4R2	TUNA	FORMICA	1	1	58	1
2016-08-28	T5R1	TUNA	FORMICA	1	1	51	2
2016-08-28	T5R3	HONEY	FORMICA	1	1	5	1
2016-08-28	T5R3	HONEY	FORMICA	1	1	8	55
2016-08-28	T5R3	TUNA	FORMICA	2	1	11	55
2016-08-28	T5R3	TUNA	FORMICA		1	11	17
2016-08-28	T5R3	TUNA	FORMICA	1	1	5	6
2016-08-28	T5R3	TUNA	FORMICA	1	1	10	1
2016-08-28	T5R3	TUNA	FORMICA	1	1	10	1
2016-08-28	T5R3	HONEY	FORMICA	1	1	11	1
2016-08-28	T5R3	HONEY	FORMICA	1	1	11	4
2016-08-28	T5R3	TUNA	FORMICA	2	1	12	1
2016-08-28	T5R3	TUNA	FORMICA		1	12	2
2016-08-28	T5R3	TUNA	FORMICA	1	1	14	1
2016-08-28	T5R3	TUNA	FORMICA	1	1	15	1
2016-08-28	T5R3	TUNA	FORMICA	1	1	17	1
2016-08-28	T5R3	TUNA	FORMICA	1	1	18	1
2016-08-28	T5R3	TUNA	FORMICA	1	1	19	2
2016-08-28	T5R3	TUNA	FORMICA	1	1	22	2
2016-08-28	T5R3	HONEY	FORMICA	1	1	25	1
2016-08-28	T5R3	TUNA	FORMICA	2	1	25	3
2016-08-28	T5R3	TUNA	FORMICA		1	25	3
2016-08-28	T5R3	TUNA	FORMICA	1	1	26	1
2016-08-28	T5R3	TUNA	FORMICA	3	1	29	1
2016-08-28	T5R3	TUNA	FORMICA		1	29	1
2016-08-28	T5R3	TUNA	FORMICA		1	29	1
2016-08-28	T5R3	TUNA	FORMICA	1	1	29	1
2016-08-28	T5R3	TUNA	FORMICA	2	1	31	1
2016-08-28	T5R3	TUNA	FORMICA		1	31	1
2016-08-28	T5R3	TUNA	FORMICA	1	1	32	3
2016-08-28	T5R3	TUNA	FORMICA	1	1	32	1
2016-08-28	T5R3	TUNA	FORMICA	1	1	33	2
2016-08-28	T5R3	TUNA	FORMICA	1	1	35	1
2016-08-28	T5R3	TUNA	FORMICA	1	1	37	1
2016-08-28	T5R3	TUNA	FORMICA	1	1	38	1
2016-08-28	T5R3	TUNA	FORMICA	1	1	38	1
2016-08-28	T5R3	TUNA	FORMICA	1	1	42	2
2016-08-28	T5R3	HONEY	FORMICA	1	1	42	1
2016-08-28	T5R3	TUNA	FORMICA	1	1	44	1
2016-08-28	T5R3	TUNA	FORMICA	2	1	43	1
2016-08-28	T5R3	TUNA	FORMICA		1	43	1
2016-08-28	T5R3	TUNA	FORMICA	1	1	48	1
2016-08-28	T5R3	TUNA	FORMICA	1	1	49	1
2016-08-28	T5R3	TUNA	FORMICA	1	1	50	1
2016-08-28	T5R3	TUNA	FORMICA	1	1	53	3
2016-08-28	T5R3	HONEY	MONOMORIUM	3	1	59	1
2016-08-28	T5R3	HONEY	MONOMORIUM		1	59	1
2016-08-28	T5R3	HONEY	MONOMORIUM		1	59	1
2016-08-28	T5R3	TUNA	FORMICA	3	1	59	1
2016-08-28	T5R3	TUNA	FORMICA		1	59	1
2016-08-28	T5R3	TUNA	FORMICA		1	59	1
2016-08-28	T6R1	HONEY	FORMICA	1	1	48	3
2016-08-28	T6R1	TUNA	FORMICA	1	1	57	1
2016-08-28	T6R2	HONEY	FORMICA	1	1	18	28
2016-08-28	T6R2	TUNA	TEMNOTHORAX	1	1	41	1
2016-08-28	T6R2	TUNA	FORMICA	1	1	59	1
2016-08-28	T6R3	HONEY	FORMICA	1	1	26	7
2016-08-28	T6R3	HONEY	TEMNOTHORAX	1	1	48	3
2016-08-28	T6R3	TUNA	FORMICA	1	1	33	1
2016-08-28	T6R3	TUNA	FORMICA		2	57	1
2016-09-23	T3R1	HONEY	FORMICA	1	1	59	1
2016-09-23	T3R2	HONEY	FORMICA	1	1	59	1
2016-09-23	T3R2	TUNA	TEMNOTHORAX	2	1	56	4
2016-09-23	T3R2	TUNA	TEMNOTHORAX		2	56	4
2016-09-23	T3R3	HONEY	FORMICA	1	1	57	1
2016-09-23	T5R3	TUNA	MONOMORIUM	17	1	33	1
2016-09-23	T2R1	TUNA	MYRMICA	1	1	57	1
2016-09-23	T4R1	HONEY	FORMICA	1	1	1	1
2016-09-23	T4R1	TUNA	MONOMORIUM	64	1	20	59
2016-09-23	T4R2	TUNA	MONOMORIUM	11	1	1	59
2016-09-23	T6R1	HONEY	FORMICA	2	1	23	5
2016-09-23	T6R1	HONEY	FORMICA		2	23	5
2016-09-23	T6R1	HONEY	FORMICA	2	1	35	3
2016-09-23	T6R1	HONEY	FORMICA		2	36	11
2016-09-23	T6R1	TUNA	PHEIDOLE SP1	10	1	34	4
2016-09-23	T6R1	TUNA	PHEIDOLE SP1		2	47	1
2016-09-23	T6R2	TUNA	FORMICA	1	1	18	1
2016-09-23	T6R3	TUNA	FORMICA	4	1	39	1
2016-09-23	T6R3	TUNA	FORMICA		2	39	1
2016-09-23	T6R3	TUNA	FORMICA		3	58	2
2016-09-23	T6R3	TUNA	FORMICA		4	59	1
